# Supplementary material for: The Effects of Milk and Posterior Intestinal Microorganisms on the Lactation Performance of Dual-Purpose Cattle (Bos taurus) Revealed by 16S rRNA Sequencing
Source: Microorganisms. 2025 Feb 18;13(2):448. doi: 10.3390/microorganisms13020448 (PMC11857882; doi:10.3390/microorganisms13020448)
Supplement: Supplementary file 1 [file microorganisms-13-00448-s001.zip]

Archive with 1 entries (1 files):
- microorganisms-3448160-supplementary.pdf
